# Supplementary material for: Congenital anomalies observed in children conceived through assisted reproductive technology—a systematic review and meta-analysis
Source: J Assist Reprod Genet. 2025 Mar 31;42(5):1547–65. doi: 10.1007/s10815-025-03454-0 (PMC12167209; doi:10.1007/s10815-025-03454-0)
Supplement: Supplementary file 3 — Supplementary file3 (XLSX 125 KB) [file 10815_2025_3454_MOESM3_ESM.xlsx]

## Sheet: OBJ1  ART VS SC
Obj 1 : Incidence of congenital anomalies in children born through ART (study) vs SC (control)
Sl. no	Paper title	Region	Year	Link		Author	outcome study group	sample size study group	outcome control group	sample size control group		Percentage ART	Percentage control	Type
1	Risk of mayor and minor birth defects in children conceived by assisted reproductive technology (IVF/ICSI): A prospective controlled cohort study	Spain	2021	https://pubmed.ncbi.nlm.nih.gov/34857501/		Sánchez Soler, María José et al.	18	231	15	208		7.8	7.2	Major
2	Obstetric outcome and incidence of congenital anomalies in 2351 IVF/ICSI babies	Italy	2016	https://pubmed.ncbi.nlm.nih.gov/27116010/		Levi Setti, Paolo Emanuele et al.	90	2351	15	449		3.8	3.3	Major
3	Congenital malformations in infants conceived following assisted reproductive technology in comparison with spontaneously conceived infants	Israel	2013	https://pubmed.ncbi.nlm.nih.gov/23451839/		Farhi, A et al.	221	9042	3966	213288		2.4	1.9	Any
4	Reproductive technologies and the risk of congenital heart defects	Japan	2016	https://pubmed.ncbi.nlm.nih.gov/27846734/		Iwashima, Satoru et al.	17	410	94	2336		4.1	4	Congenital heart defects
5	Type of infertility and prevalence of congenital malformations	Canada	2023	https://pubmed.ncbi.nlm.nih.gov/37859584/		Basso, Olga et al.	698	6656	768	10382		10.5	7.4	Any
6	Infertility, infertility treatment, and congenital malformations: Danish national birth cohort	Denmark	2006	https://pubmed.ncbi.nlm.nih.gov/16893903/		Zhu, Jin Liang et al.	414	6278	2666	52263		6.59	5.1	Any
7	Surveillance of congenital malformations in infants conceived through arm or other fertility treatments	USA	2015	https://pubmed.ncbi.nlm.nih.gov/25684703/		Heisey, Angela S et al.	119	4064	22255	1090154		2.9	2	Major
8	The risk of birth defects with conception by ART	USA	2021	https://pubmed.ncbi.nlm.nih.gov/33251542/		Luke, Barbara et al.	449	22301	19493	1037757		2	1.9	Major
9	Do in vitro fertilization, intrauterine insemination or female infertility impact the risk of congenital anomalies in singletons? A longitudinal national French study	France	2021	https://pubmed.ncbi.nlm.nih.gov/33378527/		Fauque, Patricia et al.	2865	64188	128992	3417089		4.46	3.77	Any
10	Assisted reproductive technology and major birth defects in Western Australia	Australia	2012	https://pubmed.ncbi.nlm.nih.gov/22996103/		Hansen, Michele et al.	239	2911	11174	207260		8.2	5.3	Major
11	Additional Adverse Perinatal Outcomes With No Effect on Neonatal Mortality and Birth Defects in Pregnancies Conceived by Assisted Reproductive Technology	China	2022	https://pubmed.ncbi.nlm.nih.gov/35402357/		Xiong, Yingying et al.	137	1112	577	4801		12.3	12	Any
12	Malformation rate in fetuses and children conceived after ICSI: results of a prospective cohort study	Germany	2002	https://pubmed.ncbi.nlm.nih.gov/12419043/		Ludwig, Michael, and Alexander Katalinic.	291	3372	2140	30940		8.6	6.9	Major
13	Pregnancy course and outcome after intracytoplasmic sperm injection: a controlled, prospective cohort study	Germany	2004	https://pubmed.ncbi.nlm.nih.gov/15193484/		Katalinic, Alexander et al.	295	3372	488	8016		8.75	6.09	Major
14	Congenital malformations associated with assisted reproductive technology: a California statewide analysis	USA	2013	https://pubmed.ncbi.nlm.nih.gov/23845610/		Kelley-Quon, Lorraine I et al.	432	4795	3031	46025		9	6.6	Any
15	Associations of Assisted Reproductive Technology and Twin Pregnancy With Risk of Congenital Heart Defects	Canada	2020	https://pubmed.ncbi.nlm.nih.gov/32091547/		Wen, Shi Wu et al	223	10149	6057	497241		2.2	1.2	Congenital heart defects
16	Comparison of Birth Defects in Infants Conceived by Assisted Reproductive Technologies vs. Naturally Conceived Infants in Mashhad, Iran	Iran	2015	https://journals.salviapub.com/index.php/gmj/article/view/442		Shahverdi et al	10	400	4	400		2.5	1	Any
17	Reproductive Technologies and Risk of Birth Defects	Australia	2012	https://pubmed.ncbi.nlm.nih.gov/22559061/		Davies, Michael J et al.	361	4333	16989	295220		8.3	5.8	Any
18	Children Conceived by Assisted Reproductive Technology Prone to Low Birth Weight, Preterm Birth, and Birth Defects: A Cohort Review of More Than 50,000 Live Births During 2011–2017 in Taiwan	Taiwan	2020	https://pubmed.ncbi.nlm.nih.gov/32232018/		Chang, Heng-Yu et al	201	22078	2572	611200		0.83	0.42	Any
19	The Risk of Birth Defects in Dichorionic Twins Conceived by Assisted Reproductive Technology	Japan	2004	https://pubmed.ncbi.nlm.nih.gov/15193165/		Kuwata, Tomoyuki et al.	22	232	4	188		9.4	2.1	Any
20	A comprehensive assessment of outcomes in pregnancies conceived by in vitro fertilization/intracytoplasmic sperm injection	Canada	2010	https://pubmed.ncbi.nlm.nih.gov/20207067/		Wen, Shi Wu et al.	80	1044	85	1910		7.64	4.45	Major
21	Assisted reproductive technology and pregnancy outcome	USA	2005	https://pubmed.ncbi.nlm.nih.gov/16260523/		Shevell, Tracy et al.	19	554	651	34286		3.5	1.9	Any
22	Ovarian Stimulators, Intrauterine Insemination, and Assisted Reproductive Technologies Use and the Risk ofMajor Congenital Malformations—The AtRISK Study	Canada	2016	https://pubmed.ncbi.nlm.nih.gov/27295407/		Chaabane, Sonia et al	138	471	687	4550		29.3	15.1	Any
23	Monochorionic twins after in-vitro fertilization: do they have poorer outcomes?	UK	2020	https://pubmed.ncbi.nlm.nih.gov/31909558/		Couck, I et al.	10	160	57	1148		6	5	Major
24	Associated perinatal determinants of vanishing twin pregnancies achieved by in vitro fertilization vs. spontaneous conception	Hungary	2020	https://pubmed.ncbi.nlm.nih.gov/32025846/		Márton, Virág et al.	6	81	6	235		7.4	2.6	Any
25	Increased risk of blastogenesis birth defects, arising in the first 4 weeks of pregnancy, after assisted reproductive technologies	Australia	2010	https://pubmed.ncbi.nlm.nih.gov/19850591/		Halliday, Jane L et al	443	6946	1003	20838		6.4	4.8	Any
26	Risk of Birth Abnormalities in the Offspring of Men With a History of Cancer: A Cohort Study Using Danish and Swedish National Registries	Sweden	2010	https://pubmed.ncbi.nlm.nih.gov/21303994/		Ståhl, Olof et al.	995	26434	56394	1751331		3.7	3.2	Major
27	Perinatal outcomes in 375 children born after oocyte donation: a Danish national cohort study	Denmark	2013	https://pubmed.ncbi.nlm.nih.gov/23465822/		Malchau, Sara S et al.	1203	15526	1906	31010		7.7	6.1	Any
28	Health of Infants After ART-Treated, Subfertile, and Fertile Deliveries	Italy	2018	https://pubmed.ncbi.nlm.nih.gov/29970386/		Hwang, Sunah S et al.	176	8375	5387	336705		2.1	1.6	Any
29	Dizygotic twin pregnancies after medically assisted reproduction and after natural conception: maternal and perinatal outcomes	Netherlands	2016	https://pubmed.ncbi.nlm.nih.gov/27108393/		Bensdorp, Alexandra J et al.	176	4874	241	6552		3.61	3.68	Any
30	Cancer in children born after frozen-thawed embryo transfer: A cohort study	Denmark, Finland, Norway, Sweden	2022	https://pubmed.ncbi.nlm.nih.gov/36048761/		Sargisian, Nona et al	8965	171774	263781	7772474		5.2	3.4	Any
31	Influence of assisted reproductive technologies on maternal and neonatal outcomes in early preterm deliveries	Italy	2019	https://pubmed.ncbi.nlm.nih.gov/30898633/		Di Tommaso, Mariarosaria et al	3	71	25	640		4	4	Any
32	Multifetal gestations with assisted reproductive technique before thesingle-embryo transfer legislation: obstetric, neonatal outcomes andcongenital anomalies	Turkey	2015	https://pubmed.ncbi.nlm.nih.gov/26414487/		Arıoğlu Aydın, Çağrı et al.	20	282	19	269		7.1	7	Any
33	The impact of chorionicity and assisted reproductive therapies in obstetric and neonatal outcomes	Spain	2020	https://pubmed.ncbi.nlm.nih.gov/32326779/		Ferraz Liz, Catarina et al.	37	464	46	770		8	6	Any
34	The prevalence of major congenital malformations during two periods of time, 1986-1994 and 1995-2002 in newborns conceived by assisted reproduction technology	Israel	2005	https://pubmed.ncbi.nlm.nih.gov/15953400/		Merlob, Paul et al.	173	1910	4102	84215		9.05	4.8	Any
35	Neonatal outcomes in infants conceived using assisted reproductive technologies: A single medical center cohort study	Taiwan	2024	https://pubmed.ncbi.nlm.nih.gov/38471993/		Liao, Yen-Jhih et al.	14	289	73	1481		4.84	4.93	Any
36	Infertility treatment use in relation to selected adverse birth outcomes	USA	2010	https://pubmed.ncbi.nlm.nih.gov/20434152/		Welmerink, Diana B et al.	125	2128	561	10989		6.2	5.7	Any
37	Genetic and epigenetic characteristics of ICSI children	Italy	2008	https://pubmed.ncbi.nlm.nih.gov/19079967/		Palermo, Gianpiero D et al	15	229	12	194		6.5	6.2	Any
38	Risk of congenital malformations in live-born singletons conceived after intracytoplasmic sperm injection: a Nordic study from the CoNARTaS group	Denmark	2023	https://pubmed.ncbi.nlm.nih.gov/37442533/		Henningsen, Anna-Karina Aaris et al.	4973	86862	201386	4804844		5.72	4.19	Major
39	Association between maternal infertility treatment and child neurodevelopment: findings from the Tohoku Medical Megabank Project Birth and Three-Generation Cohort Study in Miyagi andIwate Prefectures, Japan	Japan	2020	https://pubmed.ncbi.nlm.nih.gov/35672073/		Noda, Aoi et al. “	19	487	146	8895		3.9	1.6	Any
40	The practice of intracytoplasmic sperm injection in Jordan: A clinical outcome study	Jordan	2020	https://pubmed.ncbi.nlm.nih.gov/32793338/		Altal, Omar F et al	6	291	15	466		2	3.2	Any
41	Delivery and feto-neonatal outcomes of diamniotic twin pregnancies in women with no chronic disease or gestational complications: impact of mode of conception	Italy	2020	https://pubmed.ncbi.nlm.nih.gov/30348029/		Algeri, Paola et al.	5	214	17	497		2.3	3.4	Any
42	Obstetric and perinatal risks in 4601 singletons and 884 twins conceived after fresh blastocyst transfers: a Nordic study from the CoNARTaS group	Denmark, Norway, Sweden	2020	https://pubmed.ncbi.nlm.nih.gov/32294185/		Spangmose, A L et al.	232	4601	126428	2808323		5	4.5	Any
43	Birth defects surveillance after assisted reproductive technology in Beijing: a whole of population-based cohort study	China	2021	https://pubmed.ncbi.nlm.nih.gov/34162637/		Zhang, Lu et al	149	2707	7233	195728		5.5	3.8	Any
44	Comparison of neonatal outcomes of very low birth weight infants by mode of conception in vitro fertilization versus natural pregnancy	Korea	2019	https://pubmed.ncbi.nlm.nih.gov/30922644/		Heo, Ju Sun et al.	45	1572	209	5299		3.9	2.9	Major
45	Singleton pregnancies after in vitro fertilization in Estonia: a register-based study of complications and adverse outcomes in relation to the maternal socio-demographic background	Estonia	2019	https://pubmed.ncbi.nlm.nih.gov/30696425/		Rahu, Kaja et al.	40	1778	506	33555		2.3	1.5	Any
46	Trends over time in congenital malformations in live-born children conceived after assisted reproductive technology	Denmark	2018	https://pubmed.ncbi.nlm.nih.gov/29572867/		Henningsen, Anna-Karina A et al.	3628	90248	16038	482552		4.02	3.3	Any
47	The effect of assisted reproductive technology on the incidence of birth defects among livebirths	Canada	2018	https://pubmed.ncbi.nlm.nih.gov/29450693/		Shechter-Maor, Gil et al.	544	71050	29898	11791730		0.77	0.25	Any
48	Association of assisted reproductive technology and multiple pregnancies with the risks of birth defects and stillbirth	China	2018	https://pubmed.ncbi.nlm.nih.gov/29844441/		Yang, Min et al.	77	3342	1031	111180		2.3	0.9	Any
49	Maternal factors and the risk of birth defects after IVF and ICSI: a whole of population cohort study	Australia	2016	https://pubmed.ncbi.nlm.nih.gov/27748040/		Davies, M J et al.	295	3610	17408	301060		8.1	5.8	Any
50	Pregnancy, Birth, and Infant Outcomes by Maternal Fertility Status: The Massachusetts Outcomes Study of Assisted Reproductive Technology	USA	2017	https://pubmed.ncbi.nlm.nih.gov/28400311/		Luke, Barbara et al	213	10149	7195	441420		2.1	1.63	Any
51	Maternal risk factors and neonatal outcomes after ART treatment – A German monocenter experience	Germany	2015	https://www.sciencedirect.com/science/article/pii/S1110569015300947		D.A Beyer et al.	2	467	51	6417		0.4	0.8	Any
52	Adverse Obstetric Outcomes Associated With In Vitro Fertilization in Singleton Pregnancies	China	2016	https://pubmed.ncbi.nlm.nih.gov/27620916/		Qin, Jiabi et al	65	1260	35	2480		5.2	1.4	Any
53	Morbidity and mortality among very preterm singletons following fertility treatment in Australia and New Zealand	Australia and New Zealand	2017	https://pubmed.ncbi.nlm.nih.gov/28148237/		Wang, Alex Y et al.	93	953	1197	20530		10.1	6	Any
54	Neonatal outcome following new assisted reproductive technology regulations in Turkey - a nationwide multicenter point prevalence study	Turkey	2014	https://pubmed.ncbi.nlm.nih.gov/24670237/		Kultursay, Nilgun et al	12	106	168	1408		11.3	12	Any
55	Association of assisted reproductive technology with adverse pregnancy outcomes	China	2015	https://pubmed.ncbi.nlm.nih.gov/26000008/		Jie, Zhang et al.	18	428	159	2788		4.21	5.7	Any
56	Perinatal risk in singleton pregnancies after in vitro fertilization	Switzerland	2009	https://pubmed.ncbi.nlm.nih.gov/20117775/		Fujii, Mai et al.	32	1396	1070	53566		2.3	2	Any
57	Infant outcome of 957 singletons born after frozen embryo replacement: the Danish National Cohort Study 1995-2006	Denmark	2009	https://pubmed.ncbi.nlm.nih.gov/19647236/		Pinborg, Anja et al.	664	11286	227	4800		5.8	4.7	Major
58	The risk of major birth defects after intracytoplasmic sperm injection and in vitro fertilization	Australia	2002	https://pubmed.ncbi.nlm.nih.gov/11882727/		Hansen, Michèle et al	101	1138	168	4000		8.8	4.2	Any
59	Danish National In-Vitro Fertilization Registry 1994 and 1995: a controlled study of births, malformations and cytogenetic findings	Denmark	1999	https://pubmed.ncbi.nlm.nih.gov/10402414/		.Westergaard, H B et al.	107	2245	103	2245		4.8	4.6	Any
60	Comparison of Congenital Abnormalities of Infants Conceived by Assisted Reproductive Techniques versus Infants with Natural Conception in Tehran	Tehran	2013	https://pubmed.ncbi.nlm.nih.gov/24520489/		Farhangniya, Mansoureh et al.	27	326	29	652		8.3	4.4	Major
61	Perinatal outcomes of intrauterine insemination/clomiphene pregnancies represent an intermediate risk group compared with in vitro fertilisation/intracytoplasmic sperm injection and naturally conceived pregnancies	Singapore	2013	https://pubmed.ncbi.nlm.nih.gov/23758121/		Poon, Woei Bing, and Wee Bin Lian	17	536	405	16335		3.2	2.5	Major
62	Natural versus induced twinning and pregnancy outcome: a Dutch nationwide survey of primiparous dizygotic twin deliveries	Netherlands	2000	https://pubmed.ncbi.nlm.nih.gov/11287027/		Lambalk, C B, and M van Hooff	31	960	24	1226		3	2	Any
63	Maternal and perinatal outcomes in spontaneous versus assisted conception twin pregnancies	Italy	2013	https://pubmed.ncbi.nlm.nih.gov/24405729/		Caserta, D et al	12	272	30	408		7.4	4.4	Any
64	Obstetric outcome among women with unexplained infertility after IVF: a matched case-control study	Finland	2002	https://pubmed.ncbi.nlm.nih.gov/12093835/		Isaksson, Rita et al	105	2377	16	445		4.3	3.5	Major
65	Congenital anomalies identified at birth among infants born following assisted reproductive technology in Colorado	Colorado	2014	https://pubmed.ncbi.nlm.nih.gov/24532453/		Moses, X J Ethan et al.	23	2071	3826	342496		1.11	1.12	Any
66	Neonatal and maternal outcome after blastocyst transfer: a population-based registry study	Sweden	2016	https://pubmed.ncbi.nlm.nih.gov/26928152/		Ginström Ernstad, Erica et al.	1027	30566	32117	1196394		3.35	2.7	Any
67	In vitro fertilization as an independent risk factor for perinatal complications: Single-center 10 years cohort study	India	2023	https://pubmed.ncbi.nlm.nih.gov/37014951/		Singh, Neeta et al.	21	1125	185	7193		2.6	2.9	Any
68	Assisted reproductive technology and birth defects in a Chinese birth cohort study	China	2021	https://pubmed.ncbi.nlm.nih.gov/34327418/		Lv, Hong et al.	109	2231	100	3433		4.9	2.9	Any
69	Assisted Reproductive Technology and Birth Defects: Effects of Subfertility and Multiple Births	USA	2017	https://pubmed.ncbi.nlm.nih.gov/28635008/		Liberman, Rebecca F et al.	359	17829	6182	445080		1.9	1.4	Any
70	Children born after assisted fertilization have an increased rate of major congenital anomalies	Finland	2005	https://pubmed.ncbi.nlm.nih.gov/16275218/		Klemetti, Reija et al	194	4559	787	27078		4.3	2.9	Any

## Sheet: OBJ1 <2015
Obj 1: Incidence of congenital anomalies in children born through ART (study) vs SC (control) : studies before 2015
Sl. no	Paper title	Region	Year	Link		Author	outcome study group	sample size study group	outcome control group	sample size control group		Percentage ART	Percentage control	Type
1	Congenital malformations in infants conceived following assisted reproductive technology in comparison with spontaneously conceived infants	Israel	2013	https://pubmed.ncbi.nlm.nih.gov/23451839/		Farhi, A et al.	221	9042	3966	213288		2.4	1.9	Any
2	Infertility, infertility treatment, and congenital malformations: Danish national birth cohort	Denmark	2006	https://pubmed.ncbi.nlm.nih.gov/16893903/		Zhu, Jin Liang et al.	414	6278	2666	52263		6.59	5.1	Any
3	Surveillance of congenital malformations in infants conceived through arm or other fertility treatments	USA	2015	https://pubmed.ncbi.nlm.nih.gov/25684703/		Heisey, Angela S et al.	119	4064	22255	1090154		2.9	2	Major
4	Assisted reproductive technology and major birth defects in Western Australia	Australia	2012	https://pubmed.ncbi.nlm.nih.gov/22996103/		Hansen, Michele et al.	239	2911	11174	207260		8.2	5.3	Major
5	Malformation rate in fetuses and children conceived after ICSI: results of a prospective cohort study	Germany	2002	https://pubmed.ncbi.nlm.nih.gov/12419043/		Ludwig, Michael, and Alexander Katalinic.	291	3372	2140	30940		8.6	6.9	Major
6	Pregnancy course and outcome after intracytoplasmic sperm injection: a controlled, prospective cohort study	Germany	2004	https://pubmed.ncbi.nlm.nih.gov/15193484/		Katalinic, Alexander et al.	295	3372	488	8016		8.75	6.09	Major
7	Congenital malformations associated with assisted reproductive technology: a California statewide analysis	USA	2013	https://pubmed.ncbi.nlm.nih.gov/23845610/		Kelley-Quon, Lorraine I et al.	432	4795	3031	46025		9	6.6	Any
8	Comparison of Birth Defects in Infants Conceived by Assisted Reproductive Technologies vs. Naturally Conceived Infants in Mashhad, Iran	Iran	2015	https://journals.salviapub.com/index.php/gmj/article/view/442		Shahverdi et al	10	400	4	400		2.5	1	Any
9	Reproductive Technologies and Risk of Birth Defects	Australia	2012	https://pubmed.ncbi.nlm.nih.gov/22559061/		Davies, Michael J et al.	361	4333	16989	295220		8.3	5.8	Any
10	The Risk of Birth Defects in Dichorionic Twins Conceived by Assisted Reproductive Technology	Japan	2004	https://pubmed.ncbi.nlm.nih.gov/15193165/		Kuwata, Tomoyuki et al.	22	232	4	188		9.4	2.1	Any
11	A comprehensive assessment of outcomes in pregnancies conceived by in vitro fertilization/intracytoplasmic sperm injection	Canada	2010	https://pubmed.ncbi.nlm.nih.gov/20207067/		Wen, Shi Wu et al.	80	1044	85	1910		7.64	4.45	Major
12	Assisted reproductive technology and pregnancy outcome	USA	2005	https://pubmed.ncbi.nlm.nih.gov/16260523/		Shevell, Tracy et al.	19	554	651	34286		3.5	1.9	Any
13	Increased risk of blastogenesis birth defects, arising in the first 4 weeks of pregnancy, after assisted reproductive technologies	Australia	2010	https://pubmed.ncbi.nlm.nih.gov/19850591/		Halliday, Jane L et al	443	6946	1003	20838		6.4	4.8	Any
14	Risk of Birth Abnormalities in the Offspring of Men With a History of Cancer: A Cohort Study Using Danish and Swedish National Registries	Sweden	2010	https://pubmed.ncbi.nlm.nih.gov/21303994/		Ståhl, Olof et al.	995	26434	56394	1751331		3.7	3.2	Major
15	Perinatal outcomes in 375 children born after oocyte donation: a Danish national cohort study	Denmark	2013	https://pubmed.ncbi.nlm.nih.gov/23465822/		Malchau, Sara S et al.	1203	15526	1906	31010		7.7	6.1	Any
16	Multifetal gestations with assisted reproductive technique before thesingle-embryo transfer legislation: obstetric, neonatal outcomes andcongenital anomalies	Turkey	2015	https://pubmed.ncbi.nlm.nih.gov/26414487/		Arıoğlu Aydın, Çağrı et al.	20	282	19	269		7.1	7	Any
17	The prevalence of major congenital malformations during two periods of time, 1986-1994 and 1995-2002 in newborns conceived by assisted reproduction technology	Israel	2005	https://pubmed.ncbi.nlm.nih.gov/15953400/		Merlob, Paul et al.	173	1910	4102	84215		9.05	4.8	Any
18	Infertility treatment use in relation to selected adverse birth outcomes	USA	2010	https://pubmed.ncbi.nlm.nih.gov/20434152/		Welmerink, Diana B et al.	125	2128	561	10989		6.2	5.7	Any
19	Genetic and epigenetic characteristics of ICSI children	Italy	2008	https://pubmed.ncbi.nlm.nih.gov/19079967/		Palermo, Gianpiero D et al	15	229	12	194		6.5	6.2	Any
20	Maternal risk factors and neonatal outcomes after ART treatment – A German monocenter experience	Germany	2015	https://www.sciencedirect.com/science/article/pii/S1110569015300947		D.A Beyer et al.	2	467	51	6417		0.4	0.8	Any
21	Neonatal outcome following new assisted reproductive technology regulations in Turkey - a nationwide multicenter point prevalence study	Turkey	2014	https://pubmed.ncbi.nlm.nih.gov/24670237/		Kultursay, Nilgun et al	12	106	168	1408		11.3	12	Any
22	Association of assisted reproductive technology with adverse pregnancy outcomes	China	2015	https://pubmed.ncbi.nlm.nih.gov/26000008/		Jie, Zhang et al.	18	428	159	2788		4.21	5.7	Any
23	Perinatal risk in singleton pregnancies after in vitro fertilization	Switzerland	2009	https://pubmed.ncbi.nlm.nih.gov/20117775/		Fujii, Mai et al.	32	1396	1070	53566		2.3	2	Any
24	Infant outcome of 957 singletons born after frozen embryo replacement: the Danish National Cohort Study 1995-2006	Denmark	2009	https://pubmed.ncbi.nlm.nih.gov/19647236/		Pinborg, Anja et al.	664	11286	227	4800		5.8	4.7	Major
25	The risk of major birth defects after intracytoplasmic sperm injection and in vitro fertilization	Australia	2002	https://pubmed.ncbi.nlm.nih.gov/11882727/		Hansen, Michèle et al	101	1138	168	4000		8.8	4.2	Any
26	Danish National In-Vitro Fertilization Registry 1994 and 1995: a controlled study of births, malformations and cytogenetic findings	Denmark	1999	https://pubmed.ncbi.nlm.nih.gov/10402414/		.Westergaard, H B et al.	107	2245	103	2245		4.8	4.6	Any
27	Comparison of Congenital Abnormalities of Infants Conceived by Assisted Reproductive Techniques versus Infants with Natural Conception in Tehran	Tehran	2013	https://pubmed.ncbi.nlm.nih.gov/24520489/		Farhangniya, Mansoureh et al.	27	326	29	652		8.3	4.4	Major
28	Perinatal outcomes of intrauterine insemination/clomiphene pregnancies represent an intermediate risk group compared with in vitro fertilisation/intracytoplasmic sperm injection and naturally conceived pregnancies	Singapore	2013	https://pubmed.ncbi.nlm.nih.gov/23758121/		Poon, Woei Bing, and Wee Bin Lian	17	536	405	16335		3.2	2.5	Major
29	Natural versus induced twinning and pregnancy outcome: a Dutch nationwide survey of primiparous dizygotic twin deliveries	Netherlands	2000	https://pubmed.ncbi.nlm.nih.gov/11287027/		Lambalk, C B, and M van Hooff	31	960	24	1226		3	2	Any
30	Maternal and perinatal outcomes in spontaneous versus assisted conception twin pregnancies	Italy	2013	https://pubmed.ncbi.nlm.nih.gov/24405729/		Caserta, D et al	12	272	30	408		7.4	4.4	Any
31	Obstetric outcome among women with unexplained infertility after IVF: a matched case-control study	Finland	2002	https://pubmed.ncbi.nlm.nih.gov/12093835/		Isaksson, Rita et al	105	2377	16	445		4.3	3.5	Major
32	Congenital anomalies identified at birth among infants born following assisted reproductive technology in Colorado	Colorado	2014	https://pubmed.ncbi.nlm.nih.gov/24532453/		Moses, X J Ethan et al.	23	2071	3826	342496		1.11	1.12	Any
33	Children born after assisted fertilization have an increased rate of major congenital anomalies	Finland	2005	https://pubmed.ncbi.nlm.nih.gov/16275218/		Klemetti, Reija et al	194	4559	787	27078		4.3	2.9	Any

## Sheet: OBJ1 >2015
Obj 1: Incidence of congenital anomalies in children born through ART (study) vs SC (control) : studies after 2015
Sl. no	Paper title	Region	Year	Link		Author	outcome study group	sample size study group	outcome control group	sample size control group		Percentage ART	Percentage control	Type
1	Risk of mayor and minor birth defects in children conceived by assisted reproductive technology (IVF/ICSI): A prospective controlled cohort study	Spain	2021	https://pubmed.ncbi.nlm.nih.gov/34857501/		Sánchez Soler, María José et al.	18	231	15	208		7.8	7.2	Major
2	Obstetric outcome and incidence of congenital anomalies in 2351 IVF/ICSI babies	Italy	2016	https://pubmed.ncbi.nlm.nih.gov/27116010/		Levi Setti, Paolo Emanuele et al.	90	2351	15	449		3.8	3.3	Major
3	Reproductive technologies and the risk of congenital heart defects	Japan	2016	https://pubmed.ncbi.nlm.nih.gov/27846734/		Iwashima, Satoru et al.	17	410	94	2336		4.1	4	Congenital heart defects
4	Type of infertility and prevalence of congenital malformations	Canada	2023	https://pubmed.ncbi.nlm.nih.gov/37859584/		Basso, Olga et al.	698	6656	768	10382		10.5	7.4	Any
5	The risk of birth defects with conception by ART	USA	2021	https://pubmed.ncbi.nlm.nih.gov/33251542/		Luke, Barbara et al.	449	22301	19493	1037757		2	1.9	Major
6	Do in vitro fertilization, intrauterine insemination or female infertility impact the risk of congenital anomalies in singletons? A longitudinal national French study	France	2021	https://pubmed.ncbi.nlm.nih.gov/33378527/		Fauque, Patricia et al.	2865	64188	128992	3417089		4.46	3.77	Any
7	Additional Adverse Perinatal Outcomes With No Effect on Neonatal Mortality and Birth Defects in Pregnancies Conceived by Assisted Reproductive Technology	China	2022	https://pubmed.ncbi.nlm.nih.gov/35402357/		Xiong, Yingying et al.	137	1112	577	4801		12.3	12	Any
8	Associations of Assisted Reproductive Technology and Twin Pregnancy With Risk of Congenital Heart Defects	Canada	2020	https://pubmed.ncbi.nlm.nih.gov/32091547/		Wen, Shi Wu et al	223	10149	6057	497241		2.2	1.2	Congenital heart defects
9	Children Conceived by Assisted Reproductive Technology Prone to Low Birth Weight, Preterm Birth, and Birth Defects: A Cohort Review of More Than 50,000 Live Births During 2011–2017 in Taiwan	Taiwan	2020	https://pubmed.ncbi.nlm.nih.gov/32232018/		Chang, Heng-Yu et al	201	22078	2572	611200		0.83	0.42	Any
10	Ovarian Stimulators, Intrauterine Insemination, and Assisted Reproductive Technologies Use and the Risk ofMajor Congenital Malformations—The AtRISK Study	Canada	2016	https://pubmed.ncbi.nlm.nih.gov/27295407/		Chaabane, Sonia et al	138	471	687	4550		29.3	15.1	Any
11	Monochorionic twins after in-vitro fertilization: do they have poorer outcomes?	UK	2020	https://pubmed.ncbi.nlm.nih.gov/31909558/		Couck, I et al.	10	160	57	1148		6	5	Major
12	Associated perinatal determinants of vanishing twin pregnancies achieved by in vitro fertilization vs. spontaneous conception	Hungary	2020	https://pubmed.ncbi.nlm.nih.gov/32025846/		Márton, Virág et al.	6	81	6	235		7.4	2.6	Any
13	Health of Infants After ART-Treated, Subfertile, and Fertile Deliveries	Italy	2018	https://pubmed.ncbi.nlm.nih.gov/29970386/		Hwang, Sunah S et al.	176	8375	5387	336705		2.1	1.6	Any
14	Dizygotic twin pregnancies after medically assisted reproduction and after natural conception: maternal and perinatal outcomes	Netherlands	2016	https://pubmed.ncbi.nlm.nih.gov/27108393/		Bensdorp, Alexandra J et al.	176	4874	241	6552		3.61	3.68	Any
15	Cancer in children born after frozen-thawed embryo transfer: A cohort study	Denmark, Finland, Norway, Sweden	2022	https://pubmed.ncbi.nlm.nih.gov/36048761/		Sargisian, Nona et al	8965	171774	263781	7772474		5.2	3.4	Any
16	Influence of assisted reproductive technologies on maternal and neonatal outcomes in early preterm deliveries	Italy	2019	https://pubmed.ncbi.nlm.nih.gov/30898633/		Di Tommaso, Mariarosaria et al	3	71	25	640		4	4	Any
17	The impact of chorionicity and assisted reproductive therapies in obstetric and neonatal outcomes	Spain	2020	https://pubmed.ncbi.nlm.nih.gov/32326779/		Ferraz Liz, Catarina et al.	37	464	46	770		8	6	Any
18	Neonatal outcomes in infants conceived using assisted reproductive technologies: A single medical center cohort study	Taiwan	2024	https://pubmed.ncbi.nlm.nih.gov/38471993/		Liao, Yen-Jhih et al.	14	289	73	1481		4.84	4.93	Any
19	Risk of congenital malformations in live-born singletons conceived after intracytoplasmic sperm injection: a Nordic study from the CoNARTaS group	Denmark	2023	https://pubmed.ncbi.nlm.nih.gov/37442533/		Henningsen, Anna-Karina Aaris et al.	4973	86862	201386	4804844		5.72	4.19	Major
20	Association between maternal infertility treatment and child neurodevelopment: findings from the Tohoku Medical Megabank Project Birth and Three-Generation Cohort Study in Miyagi andIwate Prefectures, Japan	Japan	2020	https://pubmed.ncbi.nlm.nih.gov/35672073/		Noda, Aoi et al. “	19	487	146	8895		3.9	1.6	Any
21	The practice of intracytoplasmic sperm injection in Jordan: A clinical outcome study	Jordan	2020	https://pubmed.ncbi.nlm.nih.gov/32793338/		Altal, Omar F et al	6	291	15	466		2	3.2	Any
22	Delivery and feto-neonatal outcomes of diamniotic twin pregnancies in women with no chronic disease or gestational complications: impact of mode of conception	Italy	2020	https://pubmed.ncbi.nlm.nih.gov/30348029/		Algeri, Paola et al.	5	214	17	497		2.3	3.4	Any
23	Obstetric and perinatal risks in 4601 singletons and 884 twins conceived after fresh blastocyst transfers: a Nordic study from the CoNARTaS group	Denmark, Norway, Sweden	2020	https://pubmed.ncbi.nlm.nih.gov/32294185/		Spangmose, A L et al.	232	4601	126428	2808323		5	4.5	Any
24	Birth defects surveillance after assisted reproductive technology in Beijing: a whole of population-based cohort study	China	2021	https://pubmed.ncbi.nlm.nih.gov/34162637/		Zhang, Lu et al	149	2707	7233	195728		5.5	3.8	Any
25	Comparison of neonatal outcomes of very low birth weight infants by mode of conception in vitro fertilization versus natural pregnancy	Korea	2019	https://pubmed.ncbi.nlm.nih.gov/30922644/		Heo, Ju Sun et al.	45	1572	209	5299		3.9	2.9	Major
26	Singleton pregnancies after in vitro fertilization in Estonia: a register-based study of complications and adverse outcomes in relation to the maternal socio-demographic background	Estonia	2019	https://pubmed.ncbi.nlm.nih.gov/30696425/		Rahu, Kaja et al.	40	1778	506	33555		2.3	1.5	Any
27	Trends over time in congenital malformations in live-born children conceived after assisted reproductive technology	Denmark	2018	https://pubmed.ncbi.nlm.nih.gov/29572867/		Henningsen, Anna-Karina A et al.	3628	90248	16038	482552		4.02	3.3	Any
28	The effect of assisted reproductive technology on the incidence of birth defects among livebirths	Canada	2018	https://pubmed.ncbi.nlm.nih.gov/29450693/		Shechter-Maor, Gil et al.	544	71050	29898	11791730		0.77	0.25	Any
29	Association of assisted reproductive technology and multiple pregnancies with the risks of birth defects and stillbirth	China	2018	https://pubmed.ncbi.nlm.nih.gov/29844441/		Yang, Min et al.	77	3342	1031	111180		2.3	0.9	Any
30	Maternal factors and the risk of birth defects after IVF and ICSI: a whole of population cohort study	Australia	2016	https://pubmed.ncbi.nlm.nih.gov/27748040/		Davies, M J et al.	295	3610	17408	301060		8.1	5.8	Any
31	Pregnancy, Birth, and Infant Outcomes by Maternal Fertility Status: The Massachusetts Outcomes Study of Assisted Reproductive Technology	USA	2017	https://pubmed.ncbi.nlm.nih.gov/28400311/		Luke, Barbara et al	213	10149	7195	441420		2.1	1.63	Any
32	Adverse Obstetric Outcomes Associated With In Vitro Fertilization in Singleton Pregnancies	China	2016	https://pubmed.ncbi.nlm.nih.gov/27620916/		Qin, Jiabi et al	65	1260	35	2480		5.2	1.4	Any
33	Morbidity and mortality among very preterm singletons following fertility treatment in Australia and New Zealand	Australia and New Zealand	2017	https://pubmed.ncbi.nlm.nih.gov/28148237/		Wang, Alex Y et al.	93	953	1197	20530		10.1	6	Any
34	Neonatal and maternal outcome after blastocyst transfer: a population-based registry study	Sweden	2016	https://pubmed.ncbi.nlm.nih.gov/26928152/		Ginström Ernstad, Erica et al.	1027	30566	32117	1196394		3.35	2.7	Any
35	In vitro fertilization as an independent risk factor for perinatal complications: Single-center 10 years cohort study	India	2023	https://pubmed.ncbi.nlm.nih.gov/37014951/		Singh, Neeta et al.	21	1125	185	7193		2.6	2.9	Any
36	Assisted reproductive technology and birth defects in a Chinese birth cohort study	China	2021	https://pubmed.ncbi.nlm.nih.gov/34327418/		Lv, Hong et al.	109	2231	100	3433		4.9	2.9	Any
37	Assisted Reproductive Technology and Birth Defects: Effects of Subfertility and Multiple Births	USA	2017	https://pubmed.ncbi.nlm.nih.gov/28635008/		Liberman, Rebecca F et al.	359	17829	6182	445080		1.9	1.4	Any

## Sheet: OBJ3 IVF VS ICSI
Obj 3: Incidence of congenital anomalies in children born through ICSI (study) vs IVF (control)
Sl. no	Paper title	Region	Year	Link		Author	outcome study group	sample size study group	outcome control group	sample size control group		Percentage ART	Percentage control	Type
1	Congenital malformations in infants conceived following assisted reproductive technology in comparison with spontaneously conceived infants	Israel	2013	https://pubmed.ncbi.nlm.nih.gov/23451839/		Farhi, A et al.	72	3301	149	5741		2.2	2.6	Any
2	Infertility, infertility treatment, and congenital malformations: Danish national birth cohort	Denmark	2006	https://pubmed.ncbi.nlm.nih.gov/16893903/		Zhu, Jin Liang et al.	98	1483	35	398		6.6	8.8	Any
3	Congenital anomalies in infants conceived by infertile women through assisted reproductive technology: A cohort study 2004-2014	China	2018	https://pubmed.ncbi.nlm.nih.gov/30214541/		Han, Ying et al.	39	2919	24	1996		1.3	1.2	Any
4	Birth defects after assisted reproductive technology according to the method of treatment in Japan: nationwide data between 2004 and 2012	Japan	2015	https://pubmed.ncbi.nlm.nih.gov/26296807/		Ooki, Syuichi.	534	48770	610	48671		1.09	1.25	Any
5	Reproductive Technologies and Risk of Birth Defects	Australia	2012	https://pubmed.ncbi.nlm.nih.gov/22559061/		Davies, Michael J et al.	105	1484	91	939		7.07	9.6	Any
6	The Risk of Birth Defects in Dichorionic Twins Conceived by Assisted Reproductive Technology	Japan	2004	https://pubmed.ncbi.nlm.nih.gov/15193165/		Kuwata, Tomoyuki et al.	11	148	11	84		7.4	13	Any
7	Neonatal data on a cohort of 2889 infants born after ICSI (1991-1999) and of 2995 infants born after IVF (1983-1999)	Belgium	2002	https://pubmed.ncbi.nlm.nih.gov/11870121/		Bonduelle, Maryse et al.	110	2955	95	2840		3.7	3.3	Major
8	Sperm DNA fragmentation index affect pregnancy outcomes and offspring safety in assisted reproductive technology	China	2024	https://pubmed.ncbi.nlm.nih.gov/38172506/		Li, Fei et al.	9	1511	8	1050		0.59	0.76	Any
9	Increased risk of blastogenesis birth defects, arising in the first 4 weeks of pregnancy, after assisted reproductive technologies	Australia	2010	https://pubmed.ncbi.nlm.nih.gov/19850591/		Halliday, Jane L et al	208	3312	235	3634		6.3	6.5	Any
10	Risk of Birth Abnormalities in the Offspring of Men With a History of Cancer: A Cohort Study Using Danish and Swedish National Registries	Sweden	2011	https://pubmed.ncbi.nlm.nih.gov/21303994/		Ståhl, Olof et al.	619	16741	376	9693		3.7	3.9	Major
11	Perinatal outcomes in 375 children born after oocyte donation: a Danish national cohort study	Denmark	2013	https://pubmed.ncbi.nlm.nih.gov/23465822/		Malchau, Sara S et al.	1425	15337	842	8652		9.2	9.7	Any
12	Fertilization and neonatal outcomes after early rescue intracytoplasmic sperm injection: a retrospective analysis of 16,769 patient	China	2022	https://pubmed.ncbi.nlm.nih.gov/35380279/		Zeng, Jun et al.	35	4609	12	1127		0.76	1.07	Any
13	Obstetric and perinatal outcomes in IVF versus ICSI-conceived pregnancies at a tertiary care center--a pilot study	Austria	2013	https://pubmed.ncbi.nlm.nih.gov/24004836/		Nouri, Kazem et al.	4	450	3	80		0.9	4.7	Any
14	The impact of male infertility or intracytoplasmic sperm injection technique on perinatal outcomes	China	2020	https://pubmed.ncbi.nlm.nih.gov/32295443/		Hu, Shiqiao et al.	25	1578	12	540		1.6	2.2	Any
15	Genetic and epigenetic characteristics of ICSI children	Italy	2008	https://pubmed.ncbi.nlm.nih.gov/19079967/		Palermo, Gianpiero D et al	74	3893	112	5891		1.9	1.9	Major
16	Risk of congenital malformations in live-born singletons conceived after intracytoplasmic sperm injection: a Nordic study from the CoNARTaS group	Denmark	2023	https://pubmed.ncbi.nlm.nih.gov/37442533/		Henningsen, Anna-Karina Aaris et al.	2656	47178	2317	39684		6.4	5.9	Major
17	Efficiency and safety of laser-assisted hatching on vitrified-warmed blastocyst transfer cycles: a prospective control trial	China	2022	https://pubmed.ncbi.nlm.nih.gov/34802083/		Yin, Changjian et al	47	1626	23	533		2.8	4.3	Any
18	Male subfertility and the risk of major birth defects in children born after in vitro fertilization and intracytoplasmic sperm injection: A retrospective cohort study	China	2019	https://pubmed.ncbi.nlm.nih.gov/31159759/		Jwa, Seung Chik et al.	313	31834	313	28137		1	1.1	Major
19	Comparative study on risk for birth defects among infants after in vitro fertilization and intracytoplasmic sperm injection	China	2018	https://pubmed.ncbi.nlm.nih.gov/30526119/		Zhu, Jing et al.	199	12649	93	5572		1.57	1.67	Any
20	Association of birth defects with the mode of assisted reproductive technology in a Chinese data-linkage cohort	China	2018	https://pubmed.ncbi.nlm.nih.gov/29778384/		Yu, Hui-Ting et al.	69	3375	56	2997		20.4	18.6	Any
21	Maternal factors and the risk of birth defects after IVF and ICSI: a whole of population cohort study	Australia	2016	https://pubmed.ncbi.nlm.nih.gov/27748040/		Davies, M J et al.	157	2211	138	1399		7.1	9.9	Any
22	Use of Intracytoplasmic Sperm Injection and Birth Outcomes in Women Conceiving through In Vitro Fertilization	USA	2017	https://pubmed.ncbi.nlm.nih.gov/28140471/		Xiong, Xu et al.	1004	40149	3023	100751		2.5	3	Any
23	Birth defects after assisted reproductive technologies in China: analysis of 15,405 offspring in seven centers (2004 to 2008)	China	2011	https://pubmed.ncbi.nlm.nih.gov/20850722/		Yan, Junhao et al.	79	7096	49	3103		1.11	1.58	Any
24	Comparison of the major malformation rate of children conceived from cryopreserved embryos and fresh embryos	China	2010	https://pubmed.ncbi.nlm.nih.gov/20819574/		Li, Hong-Zhen et al.	53	3940	36	2789		1.3	1.3	Any
25	Infant outcome of 957 singletons born after frozen embryo replacement: the Danish National Cohort Study 1995-2006	Denmark	2010	https://pubmed.ncbi.nlm.nih.gov/19647236/		Pinborg, Anja et al.	449	7564	211	3649		6	5.8	Any
26	The risk of major birth defects after intracytoplasmic sperm injection and in vitro fertilization	Australia	2002	https://pubmed.ncbi.nlm.nih.gov/11882727/		Hansen, Michèle et al	75	837	26	301		9	8.6	Major
27	Analysis of birth defects among children 3 years after conception through assisted reproductive technology in China	China	2013	https://pubmed.ncbi.nlm.nih.gov/23436719/		Yin, Li et al.	58	2543	26	717		2.3	3.6	Any
28	A comparison of pregnancy outcomes and congenital malformations in offspring between patients undergoing intracytoplasmic sperm injection and conventional in vitro fertilization: a retrospective cohort study	UK	2024	https://pubmed.ncbi.nlm.nih.gov/38253118/		Zhang, Nan et al.	102	18749	78	13489		5.44	5.78	Any
29	Follow-up of children born after ICSI with epididymal spermatozoa	Netherlands	2011	https://pubmed.ncbi.nlm.nih.gov/21531993/		Woldringh, G H et al.	46	1168	33	1105		4.8	2.98	Major

## Sheet: OBJ3 FET VS ET
Obj 3: Incidence of congenital anomalies in children born through Fresh ET (study) vs Frozen ET (control)
Sl. no	Paper title	Region	Year	Link		Author	outcome study group	sample size study group	outcome control group	sample size control group		Percentage ART	Percentage control	Type
1	Congenital anomalies in infants conceived by infertile women through assisted reproductive technology: A cohort study 2004-2014	China	2018	https://pubmed.ncbi.nlm.nih.gov/30214541/		Han, Ying et al.	59	4915	51	4186		1.2	1.2	Any
2	The risk of birth defects with conception by ART	USA	2021	https://pubmed.ncbi.nlm.nih.gov/33251542/		Luke, Barbara et al.	1381	57158	534	21104		2.4	2.5	Major
3	Do in vitro fertilization, intrauterine insemination or female infertility impact the risk of congenital anomalies in singletons? A longitudinal national French study	France	2021	https://pubmed.ncbi.nlm.nih.gov/33378527/		Fauque, Patricia et al.	2038	45303	827	18885		4.5	4.38	Major
4	Birth defects after assisted reproductive technology according to the method of treatment in Japan: nationwide data between 2004 and 2012	Japan	2015	https://pubmed.ncbi.nlm.nih.gov/26296807/		Ooki, Syuichi.	1144	97441	1581	127879		1.17	1.24	Any
5	Reproductive Technologies and Risk of Birth Defects	Australia	2024	https://pubmed.ncbi.nlm.nih.gov/22559061/		Davies, Michael J et al.	147	1718	49	705		8.5	6.9	Any
6	Exposure to corticosteroids in the first trimester is associated with an increased risk of urogenital congenital anomalies	Australia	2022	https://pubmed.ncbi.nlm.nih.gov/35734908/		Thalluri, V et al.	356	6979	241	5447		5.1	4.4	Any
7	Birth prevalence of genital anomalies among males conceived by intracytoplasmic sperm injection cycles: A cross-sectional study	Iran	2022	https://pubmed.ncbi.nlm.nih.gov/36875504/		Aliani, Fatemeh et al.	11	1541	3	1073		0.71	0.28	Any
8	Increased risk of blastogenesis birth defects, arising in the first 4 weeks of pregnancy, after assisted reproductive technologies	Australia	2010	https://pubmed.ncbi.nlm.nih.gov/19850591/		Halliday, Jane L et al	292	4323	151	2623		6.7	5.8	Any
9	Comparative analysis of fetal and neonatal outcomes of pregnancies from fresh and cryopreserved/thawed oocytes in the same group of patients	Italy	2013	https://pubmed.ncbi.nlm.nih.gov/23608156/		Levi Setti, Paolo Emanuele et al.	34	740	4	145		4.6	2.8	Any
10	Intracytoplasmic morphologically selected sperm injection and congenital birth defects: a retrospective cohort study	Israel	2016	https://pubmed.ncbi.nlm.nih.gov/27317040/		Hershko-Klement, A et al.	89	1981	6	511		4.5	1.12	Any
11	Risk of congenital malformations in live-born singletons conceived after intracytoplasmic sperm injection: a Nordic study from the CoNARTaS group	Denmark	2023	https://pubmed.ncbi.nlm.nih.gov/37442533/		Henningsen, Anna-Karina Aaris et al.	4619	79662	354	7200		5.7	4.9	Any
12	Comparative study on risk of birth defects in singleton ART birth under high levels of estrogen after fresh embryo transfer and frozen embryo transfer	China	2022	https://pubmed.ncbi.nlm.nih.gov/35253596/		Liu, Chang et al.	12	231	4	350		5.1	1.1	Any
13	Elective freezing of embryos versus fresh embryo transfer in IVF: A multicentre randomized controlled trial in the UK (E-Freeze)	UK	2022	https://pubmed.ncbi.nlm.nih.gov/34999830/		Maheshwari, Abha et al.	10	107	6	307		9.3	2	Any
14	Health outcomes for Massachusetts infants following fresh versus frozen embryo transfer	USA	2019	https://pubmed.ncbi.nlm.nih.gov/31466699/		Hwang, Sunah S et al.	269	12390	42	2101		2.1	2	Any
15	Pregnancy and neonatal outcomes in fresh and frozen cycles using blastocysts derived from ovarian stimulation with follitropin delta	Canada	2021	https://pubmed.ncbi.nlm.nih.gov/34254211/		Havelock, Jon et al.	12	618	3	255		1.9	1.2	Major
16	Effect of parental and ART treatment characteristics on perinatal outcomes	Netherlands	2021	https://pubmed.ncbi.nlm.nih.gov/33860303/		Pontesilli, M et al.	685	20147	110	3357		3.4	3.3	Any
17	Neonatal outcomes of singleton live births with vanishing twin syndrome following double embryos transfer in assisted reproductive technology: a retrospective cohort study	China	2019	https://pubmed.ncbi.nlm.nih.gov/31325966/		Yan, Junfang et al	48	2772	68	3448		1.7	2	Any
18	Comparative study on risk for birth defects among infants after in vitro fertilization and intracytoplasmic sperm injection	China		https://pubmed.ncbi.nlm.nih.gov/30526119/		Zhu, Jing et al.	14	1352	278	16869		1	1.6	Any
19	Perinatal outcomes after gestational surrogacy versus autologous IVF analysis of national data	UK	2017	https://pubmed.ncbi.nlm.nih.gov/28951002/		Sunkara, Sesh Kamal et al.	2207	87571	349	15345		2.5	2.3	Any
20	Association of birth defects with the mode of assisted reproductive technology in a Chinese data-linkage cohort	China	2018	https://pubmed.ncbi.nlm.nih.gov/29778384/		Yu, Hui-Ting et al.	40	2426	85	3946		1.64	2.15	Any
21	Birth Outcomes by Infertility Treatment: Analyses of the Population-Based Cohort: Massachusetts Outcomes Study of Assisted Reproductive Technologies (MOSART)	USA	2016	https://pubmed.ncbi.nlm.nih.gov/27172633/		Luke, Barbara et al.	118	5625	6	401		2.1	1.6	Any
22	Neonatal and maternal outcome after blastocyst transfer: a population-based registry study	Sweden	2016	https://pubmed.ncbi.nlm.nih.gov/26928152/		Ginström Ernstad, Erica et al.	760	22771	267	7795		3.3	3.4	Any
23	Major congenital anomalies in children born after frozen embryo transfer: a cohort study 1995-2006	Finland		https://pubmed.ncbi.nlm.nih.gov/24812318/		Pelkonen, S et al.	132	2942	77	1830		4.5	4.2	Major
24	Birth defects after assisted reproductive technologies in China: analysis of 15,405 offspring in seven centers (2004 to 2008)	China	2011	https://pubmed.ncbi.nlm.nih.gov/20850722/		Yan, Junhao et al.	129	10199	30	2761		1.2	1.1	Any
25	Comparison of the major malformation rate of children conceived from cryopreserved embryos and fresh embryos	China	2010	https://pubmed.ncbi.nlm.nih.gov/20819574/		Li, Hong-Zhen et al.	55	3604	34	3125		1.5	1.1	Any
26	Infant outcome of 957 singletons born after frozen embryo replacement: the Danish National Cohort Study 1995-2006	Denmark	2002	https://pubmed.ncbi.nlm.nih.gov/19647236/		Pinborg, Anja et al.	612	10329	52	957		5.9	5.4	Major
27	Analysis of birth defects among children 3 years after conception through assisted reproductive technology in China	China	2013	https://pubmed.ncbi.nlm.nih.gov/23436719/		Yin, Li et al.	84	3451	10	785		2.3	1.2	Any
28	Vitrified-warmed single-embryo transfers may be associated with increased maternal complications compared with fresh single-embryo transfers	Canada	2017	https://pubmed.ncbi.nlm.nih.gov/28427857/		Shavit, Tal et al.	4	575	1	161		0.7	0.6	Any
29	Neonatal outcome after vitrified day 3 embryo transfers: a preliminary study	India	2009	https://pubmed.ncbi.nlm.nih.gov/18692781/		Rama Raju, Gottumukkala Achyuta et al.	2	216	0	89		0.9	0	Any
30	Fresh versus frozen embryo transfer for full-term singleton birth	China	2018	https://pubmed.ncbi.nlm.nih.gov/30012201/		Zhang, Junwei et al.	25	2059	18	2053		1.2	0.9	Any
31	Assisted Reproductive Technology in Beijing, 2013-2015	China	2018	https://pubmed.ncbi.nlm.nih.gov/30224241/		Zhou, Zehong et al	186	20647	65	13969		0.9	0.46	Any

## Sheet: OBJ3 BLASTOCYST VS CLEAVAGE
Obj 3: Incidence of congenital anomalies in children born through Blastocyst stage (study) vs Cleavage stage (control)
Sl. no	Paper title	Region	Year	Link		Author	outcome study group	sample size study group	outcome control group	sample size control group		Percentage ART	Percentage control	Type
1	Comparing the pregnancy outcomes of cleavage and blastocyst stage in frozen embryo transfer cycles: A cross-sectional study	Iran	2023	https://pubmed.ncbi.nlm.nih.gov/38292510/		Parsafar Z, Dehghani-Firouzabadi R.	3	93	0	93		3.1	0	Any
2	A comparison of perinatal outcomes following fresh blastocyst or cleavage stage embryo transfer in singletons and twins and between singleton siblings	UK	2023	https://pubmed.ncbi.nlm.nih.gov/36909797/		Raja, Edwin-Amalraj et al.	911	39202	3878	91314		2.3	4.2	Any
3	Obstetric and perinatal risks in 4601 singletons and 884 twins conceived after fresh blastocyst transfers: a Nordic study from the CoNARTaS group	Denmark, Norway, Sweden	2020	https://pubmed.ncbi.nlm.nih.gov/32294185/		Spangmose, A L et al.	232	4601	3183	51956		5	6.1	Any
4	Perinatal outcomes in singleton live births after fresh blastocyst-stage embryo transfer: a retrospective analysis of 67,147 IVF/ICSI cycles	UK	2019	https://pubmed.ncbi.nlm.nih.gov/31418775/		Marconi, Nicola et al.	165	11152	1815	55995		1.5	3.2	Any
5	Comparative study on risk for birth defects among infants after in vitro fertilization and intracytoplasmic sperm injection	China	2018	https://pubmed.ncbi.nlm.nih.gov/30526119/		Zhu, Jing et al.	30	2345	248	14471		1.2	1.7	Any
6	Neonatal and maternal outcome after blastocyst transfer: a population-based registry study	Sweden	2016	https://pubmed.ncbi.nlm.nih.gov/26928152/		Ginström Ernstad, Erica et al.	153	4819	874	25747		3.2	3.4	Any
7	Increased risk of preterm birth in singleton pregnancies after blastocyst versus Day 3 embryo transfer: Canadian ART Register (CARTR) analysis	Canada	2013	https://pubmed.ncbi.nlm.nih.gov/23349411/		Dar, S et al.	78	3206	215	9506		2.4	2.3	Any
