# Supplementary material for: Congenital anomalies observed in children conceived through assisted reproductive technology—a systematic review and meta-analysis
Source: J Assist Reprod Genet. 2025 Mar 31;42(5):1547–65. doi: 10.1007/s10815-025-03454-0 (PMC12167209; doi:10.1007/s10815-025-03454-0)
Supplement: Supplementary file 4 — Supplementary file4 (XLSX 63 KB) [file 10815_2025_3454_MOESM4_ESM.xlsx]

## Sheet: Sheet1
JBI CRITICAL APPRAISAL CHECKLIST FOR CASE CONTROL STUDIES		1	2	3	4	5	6	7	8	9	10
S.No.	Study title	Were the groups comparable other than the presence of disease in cases or the absence of disease in controls?	Were cases and controls matched appropriately?	Were the same criteria used for identification of cases and controls?	Was exposure measured in a standard, valid and reliable way?	Was exposure measured in the same way for cases and controls?	Were confounding factors identified?	Were strategies to deal with confounding factors stated?	Were outcomes assessed in a standard, valid and reliable way for cases and controls?	Was the exposure period of interest long enough to be meaningful?	Was appropriate statistical analysis used?
1	A comparison of perinatal outcomes following fresh blastocyst or cleavage stage embryo transfer in singletons and twins and between singleton siblings	YES	YES	YES	NA	NA	NA	NA	YES	NA	YES														YES
2	A comparison of pregnancy outcomes and congenital malformations in offspring between patients undergoing intracytoplasmic sperm injection and conventional in vitro fertilization: a retrospective cohort study	YES	YES	YES	NA	NA	NA	NA	YES	NA	YES														NO
3	A comprehensive assessment of outcomes in pregnancies conceived by in vitro fertilization/intracytoplasmic sperm injection	YES	YES	YES	NA	NA	NA	NA	YES	NA	YES														UNCLEAR
4	Risk of major and minor birth defects in children conceived by assisted reproductive technology (IVF/ICSI): A prospective controlled cohort study	YES	YES	YES	NA	NA	NA	NA	YES	NA	YES														NA
5	Obstetric outcome and incidence of congenital anomalies in 2351 IVF/ICSI babies	YES	YES	YES	NA	NA	NA	NA	YES	NA	YES
6	Congenital malformations in infants conceived following assisted reproductive technology in comparison with spontaneously conceived infants	YES	YES	YES	NA	NA	NA	YES	YES	NA	YES
7	Assisted reproductive technology and birth defects in a Chinese birth cohort study	YES	YES	YES	NA	NA	NA	YES	YES	NA	YES
8	Reproductive technologies and the risk of congenital heart defects	YES	YES	YES	NA	NA	NA	YES	YES	NA	YES
9	Type of infertility and prevalence of congenital malformations	YES	YES	YES	NA	NA	NA	YES	YES	NA	YES
10	Infertility, infertility treatment and congenital malformations	YES	YES	YES	NA	NA	NA	YES	YES	NA	YES
11	Congenital anomalies in infants conceived by infertile women through assisted reproductive technology: A cohort study 2004-2014	YES	YES	YES	NA	NA	NA	YES	YES	NA	YES
12	Surveillance of Congenital Malformations in Infants Conceived Through ART or Other Fertility Treatments	YES	YES	YES	NA	NA	NA	YES	YES	NA	YES
13	Fresh versus frozen embryo transfer for full-term singleton birth	YES	YES	YES	NA	NA	NA	YES	YES	NA	YES
14	The risk of birth defects with conception by ART	YES	YES	YES	NA	NA	NA	YES	YES	NA	YES
15	Do in vitro fertilization, intrauterine insemination or female infertility impact the risk of congenital anomalies in singletons? A longitudinal national French study	YES	YES	YES	NA	NA	NA	YES	YES	NA	YES
16	Assisted Reproductive Technology and Major Birth Defects in Western Australia	YES	YES	YES	NA	NA	NA	YES	YES	NA	YES
17	Additional Adverse Perinatal Outcomes With No Effect on Neonatal Mortality and Birth Defects in Pregnancies Conceived by Assisted Reproductive Technology	YES	YES	YES	NA	NA	NA	YES	YES	NA	YES
18	Effects of the normal sperm morphology rate on the clinical and neonatal outcomes of c-IVF cycles	YES	YES	YES	NA	NA	NA	YES	YES	NA	YES
19	Pregnancy Course and Outcome after Intracytoplasmic Sperm Injection: A prospective cohort	YES	YES	YES	NA	NA	NA	YES	YES	NA	YES
20	Neonatal data on a cohort of 2889 infants born after ICSI and 2995 infants born after IVF	YES	YES	YES	NA	NA	NA	YES	YES	NA	YES
21	Pregnancy outcome according to male diagnosis after ICSI with non-ejaculated sperm compared with ejaculated sperm controls	YES	YES	YES	NA	NA	NA	YES	YES	NA	YES
22	Congenital malformations associated with assisted reproductive technology: A California statewide analysis	YES	YES	YES	NA	NA	NA	YES	YES	NA	YES
23	Associations of Assisted Reproductive Technology and Twin Pregnancy With Risk of Congenital Heart Defects	YES	YES	YES	NA	NA	NA	YES	YES	NA	YES
24	Birth defects after assisted reproductive technology according to the method of treatment in Japan: nationwide data between 2004 and 2012	YES	YES	YES	NA	NA	NA	YES	YES	NA	YES
25	Assisted Reproductive Technology and Birth Defects: Effects of Subfertility and Multiple Births	YES	YES	YES	NA	NA	NA	YES	YES	NA	YES
26	Comparison of Birth Defects in Infants Conceived by Assisted Reproductive Technologies vs. Naturally Conceived Infants in Mashhad, Iran	YES	YES	YES	NA	NA	NA	YES	YES	NA	YES
27	Reproductive Technologies and Risk of Birth Defects	YES	YES	YES	NA	NA	NA	YES	YES	NA	YES
28	Children Conceived by Assisted Reproductive Technology Prone to Low Birth Weight, Preterm Birth, and Birth Defects: A Cohort Review of More Than 50,000 Live Births During 2011–2017 in Taiwan	YES	YES	YES	NA	NA	NA	YES	YES	NA	YES
29	The Risk of Birth Defects in Dichorionic Twins Conceived by Assisted Reproductive Technology	YES	YES	YES	NA	NA	NA	YES	YES	NA	YES
30	Exposure to corticosteroids in the first trimester is associated with an increased risk of urogenital congenital anomalies	YES	YES	YES	NA	NA	NA	YES	YES	NA	YES
31	Sperm DNA fragmentation index affect pregnancy outcomes and offspring safety in assisted reproductive technology	YES	YES	YES	NA	NA	NA	YES	YES	NA	YES
32	Birth prevalence of genital anomalies among males conceived by intracytoplasmic sperm injection cycles: A cross-sectional study	YES	YES	YES	NA	NA	NA	YES	YES	NA	YES
33	Assisted Reproductive Technology and Pregnancy Outcome	YES	YES	YES	NA	NA	NA	YES	YES	NA	YES
34	Children born after assisted fertilization have an increased rate of major congenital anomalies	YES	YES	YES	NA	NA	NA	YES	YES	NA	YES
35	Ovarian Stimulators, Intrauterine Insemination, andAssisted Reproductive Technologies Use and the Risk ofMajor Congenital Malformations—The AtRISK Study	YES	YES	YES	NA	NA	NA	YES	YES	NA	YES
36	Monochorionic twins after in‐vitro fertilization: do they have poorer outcomes?	YES	YES	YES	NA	NA	NA	YES	YES	NA	YES
37	Associated perinatal determinants of vanishing twin pregnancies achieved by in vitro fertilization vs. spontaneous conception	YES	YES	YES	NA	NA	NA	YES	YES	NA	YES
38	Increased risk of blastogenesis birth defects, arising in the first 4 weeks of pregnancy, after assisted reproductive technologies	YES	YES	YES	NA	NA	NA	YES	YES	NA	YES
39	Risk of Birth Abnormalities in the Offspring of Men With a History of Cancer: A Cohort Study Using Danish and Swedish National Registries	YES	YES	YES	NA	NA	NA	YES	YES	NA	YES
40	Perinatal outcomes in 375 children born after oocyte donation	YES	YES	YES	NA	NA	NA	YES	YES	NA	YES
41	Comparative analysis of fetal and neonatal outcomes of pregnancies from fresh and cryopreserved/thawed oocytes in the same group of patients	YES	YES	YES	NA	NA	NA	YES	YES	NA	YES
42	Health of Infants After ART-Treated, Subfertile, and Fertile Deliveries	YES	YES	YES	NA	NA	NA	YES	YES	NA	YES
43	Fertilization and neonatal outcomes after early rescue intracytoplasmic sperm injection: a retrospective analysis of 16,769 patients	YES	YES	YES	NA	NA	NA	YES	YES	NA	YES
44	Perinatal and Neonatal Outcomes of Pregnancies After Early Rescue Intracytoplasmic Sperm Injection in Women with Primary Infertility Compared with Conventional Intracytoplasmic Sperm Injection: A Retrospective 6-Year Study	YES	YES	YES	NA	NA	NA	YES	YES	NA	YES
45	Dizygotic twin pregnancies after medically assisted reproduction and after natural conception: maternal and perinatal outcomes	YES	YES	YES	NA	NA	NA	YES	YES	NA	YES
46	Cancer in children born after frozen-thawed embryo transfer: A cohort study	YES	YES	YES	NA	NA	NA	YES	YES	NA	YES
47	Influence of assisted reproductive technologies on maternal and neonatal outcomes in early preterm deliveries	YES	YES	YES	NA	NA	NA	YES	YES	NA	YES
48	Comparing the pregnancy outcomes of cleavage and blastocyst stage in frozen embryo transfer cycles: A cross-sectional study	YES	YES	YES	NA	NA	NA	YES	YES	NA	YES
49	Intracytoplasmic morphologically selected sperm injection and congenital birth defects: a retrospective cohort study	YES	YES	YES	NA	NA	NA	YES	YES	NA	YES
50	Multifetal gestations with assisted reproductive technique before thesingle-embryo transfer legislation: obstetric, neonatal outcomes andcongenital anomalies	YES	YES	YES	NA	NA	NA	YES	YES	NA	YES
51	Obstetric and perinatal outcomes in IVF versus ICSI-conceived pregnancies at a tertiary care center--a pilot study	YES	YES	YES	NA	NA	NA	YES	YES	NA	YES
52	The impact of chorionicity and assisted reproductive therapies in obstetric and neonatal outcomes	YES	YES	YES	NA	NA	NA	YES	YES	NA	YES
53	The impact of male infertility or intracytoplasmic sperm injection technique on perinatal outcomes	YES	YES	YES	NA	NA	NA	YES	YES	NA	YES
54	The prevalence of major congenital malformations during two periods of time, 1986-1994 and 1995-2002 in newborns conceived by assisted reproduction technology	YES	YES	YES	NA	NA	NA	YES	YES	NA	YES
55	Neonatal outcomes in infants conceived using assisted reproductive technologies: A single medical center cohort study	YES	YES	YES	NA	NA	NA	YES	YES	NA	YES
56	Infertility treatment use in relation to selected adverse birth outcomes	YES	YES	YES	NA	NA	NA	YES	YES	NA	YES
57	Genetic and epigenetic characteristics of ICSI children	YES	YES	YES	NA	NA	NA	YES	YES	NA	YES
58	Risk of congenital malformations in live-born singletons conceived after intracytoplasmic sperm injection: a Nordic study from the CoNARTaS group	YES	YES	YES	NA	NA	NA	YES	YES	NA	YES
59	Association between maternal infertility treatment and child neurodevelopment: findings from the Tohoku Medical Megabank Project Birth and Three-Generation Cohort Study in Miyagi andIwate Prefectures, Japan	YES	YES	YES	NA	NA	NA	YES	YES	NA	YES
60	Efficiency and safety of laser-assisted hatching on vitrified-warmed blastocyst transfer cycles: a prospective control trial	YES	YES	YES	NA	NA	NA	YES	YES	NA	YES
61	Elective freezing of embryos versus fresh embryo transfer in IVF: A multicentre randomized controlled trial in the UK (E-Freeze)	YES	YES	YES	NA	NA	NA	YES	YES	NA	YES
62	Comparative study on risk of birth defects in singleton ART birth under high levels of estrogen after fresh embryo transfer and frozen embryo transfer	YES	YES	YES	NA	NA	NA	YES	YES	NA	YES
63	The practice of intracytoplasmic sperm injection in Jordan: A clinical outcome study	YES	YES	YES	NA	NA	NA	YES	YES	NA	YES
64	Perinatal outcome in young patients with diminished ovarian reserve undergoing assisted reproductive technology	YES	YES	YES	NA	NA	NA	YES	YES	NA	YES
65	Delivery and feto-neonatal outcomes of diamniotic twin pregnancies in women with no chronic disease or gestational complications: impact of mode of conception	YES	YES	YES	NA	NA	NA	YES	YES	NA	YES
66	Obstetric and perinatal risks in 4601 singletons and 884 twins conceived after fresh blastocyst transfers: a Nordic study from the CoNARTaS group	YES	YES	YES	NA	NA	NA	YES	YES	NA	YES
67	Health outcomes for Massachusetts infants following fresh versus frozen embryo transfer	YES	YES	YES	NA	NA	NA	YES	YES	NA	YES
68	Pregnancy and neonatal outcomes in fresh and frozen cycles using blastocysts derived from ovarian stimulation with follitropin delta	YES	YES	YES	NA	NA	NA	YES	YES	NA	YES
69	Influence of sperm morphology on pregnancy outcome and offspring in in vitro fertilization and intracytoplasmic sperm injection: a matched case-control study	YES	YES	YES	NA	NA	NA	YES	YES	NA	YES
70	Birth defects surveillance after assisted reproductive technology in Beijing: a whole of population-based cohort study	YES	YES	YES	NA	NA	NA	YES	YES	NA	YES
71	Effect of parental and ART treatment characteristics on perinatal outcomes	YES	YES	YES	NA	NA	NA	YES	YES	NA	YES
72	Perinatal outcomes in singleton live births after fresh blastocyst-stage embryo transfer: a retrospective analysis of 67,147 IVF/ICSI cycles	YES	YES	YES	NA	NA	NA	YES	YES	NA	YES
73	Neonatal outcomes of singleton live births with vanishing twin syndrome following double embryos transfer in assisted reproductive technology	YES	YES	YES	NA	NA	NA	YES	YES	NA	YES
74	Male subfertility and the risk of major birth defects in children born after in vitro fertilization and intracytoplasmic sperm injection: A retrospective cohort study	YES	YES	YES	NA	NA	NA	YES	YES	NA	YES
75	Comparison of neonatal outcomes of very low birth weight infants by mode of conception in vitro fertilization versus natural pregnancy	YES	YES	YES	NA	NA	NA	YES	YES	NA	YES
76	Singleton pregnancies after in vitro fertilization in Estonia: a register-based study of complications and adverse outcomes in relation to the maternal socio-demographic background	YES	YES	YES	NA	NA	NA	YES	YES	NA	YES
77	Comparative study on risk for birth defects among infants after in vitro fertilization and intracytoplasmic sperm injection	YES	YES	YES	NA	NA	NA	YES	YES	NA	YES
78	Assisted Reproductive Technology in Beijing, 2013-2015	YES	YES	YES	NA	NA	NA	YES	YES	NA	YES
79	Trends over time in congenital malformations in live-born children conceived after assisted reproductive technology	YES	YES	YES	NA	NA	NA	YES	YES	NA	YES
80	The effect of assisted reproductive technology on the incidence of birth defects among livebirths	YES	YES	YES	NA	NA	NA	YES	YES	NA	YES
81	Perinatal outcomes after gestational surrogacy versus autologous IVF analysis of national data	YES	YES	YES	NA	NA	NA	YES	YES	NA	YES
82	Association of assisted reproductive technology and multiple pregnancies with the risks of birth defects and stillbirth	YES	YES	YES	NA	NA	NA	YES	YES	NA	YES
83	Association of birth defects with the mode of assisted reproductive technology in a Chinese data-linkage cohort	YES	YES	YES	NA	NA	NA	YES	YES	NA	YES
84	Maternal factors and the risk of birth defects after IVF and ICSI: a whole of population cohort study	YES	YES	YES	NA	NA	NA	YES	YES	NA	YES
85	Pregnancy, Birth, and Infant Outcomes by Maternal Fertility Status: The Massachusetts Outcomes Study of Assisted Reproductive Technology	YES	YES	YES	NA	NA	NA	YES	YES	NA	YES
86	Maternal risk factors and neonatal outcomes after ART treatment – A German monocenter experience	YES	YES	YES	NA	NA	NA	YES	YES	NA	YES
87	Birth Outcomes by Infertility Treatment Analyses of the Population-Based Cohort Massachusetts Outcomes Study of Assisted Reproductive Technologies (MOSART)	YES	YES	YES	NA	NA	NA	YES	YES	NA	YES
88	Neonatal and maternal outcome after blastocyst transfer: a population-based registry study	YES	YES	YES	NA	NA	NA	YES	YES	NA	YES
89	Adverse obstetric outcomes associated with in vitro fertilization in singleton pregnancies: A prospective cohort study	YES	YES	YES	NA	NA	NA	YES	YES	NA	YES
90	Use of Intracytoplasmic Sperm Injection and Birth Outcomes in Women Conceiving through In Vitro Fertilization	YES	YES	YES	NA	NA	NA	YES	YES	NA	YES
91	Morbidity and mortality among very preterm singletons following fertility treatment in Australia and New Zealand	YES	YES	YES	NA	NA	NA	YES	YES	NA	YES
92	Neonatal outcome following new assisted reproductive technology regulations in Turkey - a nationwide multicenter point prevalence study	YES	YES	YES	NA	NA	NA	YES	YES	NA	YES
93	Association of assisted reproductive technology with adverse pregnancy outcomes	YES	YES	YES	NA	NA	NA	YES	YES	NA	YES
94	Major congenital anomalies in children born after frozen embryo transfer: a cohort study 1995-2006	YES	YES	YES	NA	NA	NA	YES	YES	NA	YES
95	Birth defects after assisted reproductive technologies in China: analysis of 15,405 offspring in seven centers (2004 to 2008)	YES	YES	YES	NA	NA	NA	YES	YES	NA	YES
96	Perinatal risk in singleton pregnancies after in vitro fertilization	YES	YES	YES	NA	NA	NA	YES	YES	NA	YES
97	Comparison of the major malformation rate of children conceived from cryopreserved embryos and fresh embryos	YES	YES	YES	NA	NA	NA	YES	YES	NA	YES
98	Infant outcome of 957 singletons born after frozen embryo replacement: the Danish National Cohort Study 1995-2006	YES	YES	YES	NA	NA	NA	YES	YES	NA	YES
99	Pregnancy and Perinatal Outcomes after Assisted Reproduction	YES	YES	YES	NA	NA	NA	YES	YES	NA	YES
100	The risk of major birth defects after intracytoplasmic sperm injection and in vitro fertilization	YES	YES	YES	NA	NA	NA	YES	YES	NA	YES
101	Danish National In-Vitro Fertilization Registry 1994 and 1995: a controlled study of births, malformations and cytogenetic findings	YES	YES	YES	NA	NA	NA	YES	YES	NA	YES
102	Analysis of birth defects among children 3 years after conception through assisted reproductive technology in China	YES	YES	YES	NA	NA	NA	YES	YES	NA	YES
103	Comparison of Congenital Abnormalities of Infants Conceived by Assisted Reproductive Techniques versus Infants with Natural Conception in Tehran	YES	YES	YES	NA	NA	NA	YES	YES	NA	YES
104	Perinatal outcomes of intrauterine insemination/clomiphene pregnancies represent an intermediate risk group compared with in vitro fertilisation/intracytoplasmic sperm injection and naturally conceived pregnancies	YES	YES	YES	NA	NA	NA	YES	YES	NA	YES
105	Increased risk of preterm birth in singleton pregnancies after blastocyst versus Day 3 embryo transfer: Canadian ART Register (CARTR) analysis	YES	YES	YES	NA	NA	NA	YES	YES	NA	YES
106	Follow-up of children born after ICSI with epididymal spermatozoa	YES	YES	YES	NA	NA	NA	YES	YES	NA	YES
107	Natural versus induced twinning and pregnancy outcome: a Dutch nationwide survey of primiparous dizygotic twin deliveries	YES	YES	YES	NA	NA	NA	YES	YES	NA	YES
108	Maternal and perinatal outcomes in spontaneous versus assisted conception twin pregnancies	YES	YES	YES	NA	NA	NA	YES	YES	NA	YES
109	Vitrified-warmed single-embryo transfers may be associated with increased maternal complications compared with fresh single-embryo transfers	YES	YES	YES	NA	NA	NA	YES	YES	NA	YES
110	Obstetric outcome among women with unexplained infertility after IVF: a matched case-control study	YES	YES	YES	NA	NA	NA	YES	YES	NA	YES
111	Congenital anomalies identified at birth among infants born following assisted reproductive technology in Colorado	YES	YES	YES	NA	NA	NA	YES	YES	NA	YES
112	Neonatal outcome after vitrified day 3 embryo transfers: a preliminary study	YES	YES	YES	NA	NA	NA	YES	YES	NA	YES
113	In vitro fertilization as an independent risk factor for perinatal complications: Single-center 10 years cohort study	YES	YES	YES	NA	NA	NA	YES	YES	NA	YES
